# Supplementary material for: Human Exposure to Naturally Occurring Bacillus anthracis in the Kars Region of Eastern Türkiye
Source: Microorganisms. 2024 Jan 14;12(1):167. doi: 10.3390/microorganisms12010167 (PMC10818668; doi:10.3390/microorganisms12010167)
Supplement: Supplementary file 1 [file microorganisms-12-00167-s001.zip]

Archive with 1 entries (1 files):
- microorganisms-2769165-supplementary.pdf
